# Supplementary material for: Characterization of Phenolic Compounds in Extra Virgin Olive Oil from Granada (Spain) and Evaluation of Its Neuroprotective Action
Source: Int J Mol Sci. 2024 Apr 30;25(9):4878. doi: 10.3390/ijms25094878 (PMC11084348; doi:10.3390/ijms25094878)
Supplement: Supplementary file 1 [file ijms-25-04878-s001.zip]

Archive with 1 entries (1 files):
- ijms-2953113-supplementary.pdf
